# Supplementary material for: Relationship between socioeconomic inequality and multimorbidity progression in UK Biobank data
Source: Commun Med (Lond). 2026 May 5;6:387. doi: 10.1038/s43856-026-01607-5 (PMC13346834; doi:10.1038/s43856-026-01607-5)
Supplement: Supplementary file 3 — Supplementary data1-18 [file 43856_2026_1607_MOESM3_ESM.xlsx]

## Sheet: Supplementary Data 1
Supplementary Data 1. Definition for codes list of 80 Long-term Conditions in the UK Biobank
	Long-term Chronic Conditions
Mental and behavioural disorders	Depression
	Anxiety disorders
	Alcohol problems
	Bipolar affective disorder and mania
	Schizophrenia, schizotypal and delusional disorders
	Substance misuse
	Obsessive-compulsive disorder
	Anorexia and bulimia nervosa
	Post-traumatic stress disorder
	Intellectual disability
	Autism and Asperger's syndrome
	Dementia
Neoplasms	Solid organ malignancies
	Non-melanoma skin malignancies
	Haematological malignancies
	Benign neoplasm of brain and other parts of central nervous system
Diseases of the circulatory system	Hypertension
	Coronary heart disease
	Stroke
	Atrial fibrillation
	Heart valve disorders
	Transient ischaemic attack
	Peripheral arterial disease
	Heart failure
	Conduction disorders & other arrhythmias
	Cardiomyopathy
	Primary pulmonary hypertension
Diseases of the digestive system	Gastro-oesophageal reflux, gastritis and similar
	Irritable bowel syndrome
	Diverticular disease of intestine (acute and chronic)
	Peptic ulcer disease
	Inflammatory bowel disease
	Chronic liver disease
	Coeliac disease
	Fatty Liver
Diseases of the ear and mastoid process	Hearing loss
	Meniere disease
Endocrine, nutritional and metabolic diseases	Hypo or hyperthyroidism
	Type 2 diabetes
	Diabetes NOS
	Type 1 diabetes
	Cystic Fibrosis
	Addison’s disease
Diseases of the eye and adnexa	Glaucoma
	Macular degeneration
	Visual impairment and blindness
Diseases of the genitourinary system	Erectile dysfunction
	Urinary Incontinence
	Hyperplasia of prostate
	Chronic renal disease
	Non-acute cystitis
	Endometriosis
Diseases of the respiratory system	Allergic and chronic rhinitis
	Asthma
	Chronic obstructive pulmonary disease
	Sleep apnoea
	Bronchiectasis
	Asbestosis
Diseases of the blood and blood-forming organs and certain disorders involving the immune mechanism	Iron and vitamin deficiency anaemia
	Thalassaemia
	Immunodeficiencies
	Sickle-cell anaemia
Certain infectious and parasitic diseases	Tuberculosis
	HIV
Diseases of the musculoskeletal system and connective tissue	Osteoarthritis (excl spine)
	Inflammatory arthritis and other inflammatory conditions
	Gout
	Osteoporosis and vertebral crush
	Spinal stenosis
Diseases of the nervous systems	Migraine
	Postviral fatigue syndrome, neurasthenia and fibromyalgia
	Epilepsy
	Peripheral or autonomic neuropathy
	Multiple sclerosis
	Parkinson's disease
	Cerebral Palsy
	Myasthenia gravis
	Motor neuron disease
Congenital malformations, deformations and chromosomal abnormalities	Down's syndrome
Diseases of the skin and subcutaneous tissue	Psoriasis

## Sheet: Supplementary Data 2
Supplementary Data 2.Distribution of same-day diagnosis clusters based on ICD-10 coded long-term conditions in Hospital Episode Statistics (HES)
Number of diagnoses on the same day	Diagnosis records	% of total diagnosis records
		(n=1,297,866)
2 diagnoses	248.218	19.13%
3 diagnoses	64.678	4.98%
4 diagnoses	16.069	1.24%
5 or more diagnoses	5.052	0.39%

## Sheet: Supplementary Data 3
Supplementary Data 3. Transition matrix of LTC states and mortality in the study population
From	0LTC	1LTC	2LTC	3LTC	4LTC	5LTC	6LTC	7LTC	8+ LTC	Dead	Records	Events	Risk time (PY)	Persons
0LTC	147739	200928	0	0	0	0	0	0	0	2075	350742	203003	3705284.42	350742
1LTC	0	83552	198997	0	0	0	0	0	0	4288	286837	203285	1445643.02	286837
2LTC	0	0	63988	166354	0	0	0	0	0	5340	235682	171694	883516.70	235682
3LTC	0	0	0	47854	128672	0	0	0	0	5692	182218	134364	546749.74	182218
4LTC	0	0	0	0	34787	95671	0	0	0	5391	135849	101062	339734.97	135849
5LTC	0	0	0	0	0	24668	69606	0	0	4580	98854	74186	211251.35	98854
6LTC	0	0	0	0	0	0	17402	49794	0	3888	71084	53682	133069.71	71084
7LTC	0	0	0	0	0	0	0	12130	35219	3146	50495	38365	83620.22	50495
8+ LTC	0	0	0	0	0	0	0	0	101018	10099	111117	10099	145477.83	35848
Sum	147739	284480	262985	214208	163459	120339	87008	61924	136237	44499	1522878	989740	7494347.95	502368
Records: Total number of observation records for individuals starting in each state; Events: Number of state transitions (excludes observations where state remained unchanged); Risk Time (PY): Total person-years of observation time in each initial state; Persons: Number of unique individuals observed in each initial state
LTC, long-term conditions; PY, person-year

## Sheet: Supplementary Data 4
Supplementary Data 4. Characteristics of participants by Long-term Chronic Conditions in the UK Biobank
	0 LTC	1 LTC	2 LTC	3 LTC	>=4 LTC	Overall
	(n=130429, 26%)	(n=101948, 20%)	(n=72473, 14%)	(n=54360, 11%)	(n=143158, 29%)	(n=502368)
Sex
Female	74168 (56.9%)	58029 (56.9%)	40515 (55.9%)	29427 (54.1%)	71161 (49.7%)	273301 (54.4%)
Male	56261 (43.1%)	43919 (43.1%)	31958 (44.1%)	24933 (45.9%)	71997 (50.3%)	229068 (45.6%)
Age groups (years)
<45	24258 (18.6%)	12609 (12.4%)	6451 (8.9%)	3508 (6.5%)	4949 (3.5%)	51775 (10.3%)
45-65	99119 (76.0%)	79665 (78.1%)	56415 (77.8%)	41414 (76.2%)	100115 (69.9%)	376728 (75.0%)
>=65	7052 (5.4%)	9674 (9.5%)	9607 (13.3%)	9438 (17.4%)	38094 (26.6%)	73865 (14.7%)
Education qualification
College or above	52942 (40.6%)	36859 (36.2%)	22934 (31.6%)	15774 (29.0%)	32597 (22.8%)	161106 (32.1%)
O levels	27047 (20.7%)	21886 (21.5%)	15763 (21.8%)	11612 (21.4%)	28862 (20.2%)	105170 (20.9%)
A levels	16495 (12.6%)	12142 (11.9%)	8170 (11.3%)	5752 (10.6%)	12743 (8.9%)	55302 (11.0%)
CSEs or equivalent	7766 (6.0%)	5722 (5.6%)	4011 (5.5%)	2896 (5.3%)	6489 (4.5%)	26884 (5.4%)
NVQ or HND or HNC or equivalent	6813 (5.2%)	6027 (5.9%)	4824 (6.7%)	3875 (7.1%)	11183 (7.8%)	32722 (6.5%)
Other professional qualifications	5469 (4.2%)	4819 (4.7%)	3842 (5.3%)	3151 (5.8%)	8517 (5.9%)	25798 (5.1%)
None of the above	11863 (9.1%)	12839 (12.6%)	11513 (15.9%)	10174 (18.7%)	38868 (27.2%)	85257 (17.0%)
Prefer not to answer	1002 (0.8%)	892 (0.9%)	792 (1.1%)	604 (1.1%)	2200 (1.5%)	5490 (1.1%)
Missing	1032 (0.8%)	762 (0.7%)	624 (0.9%)	522 (1.0%)	1699 (1.2%)	4640 (0.9%)
Annual family income
>£100,000	9458 (7.3%)	5892 (5.8%)	3039 (4.2%)	1807 (3.3%)	2727 (1.9%)	22923 (4.6%)
£52,000–£100,000	31657 (24.3%)	20835 (20.4%)	12427 (17.1%)	8053 (14.8%)	13272 (9.3%)	86244 (17.2%)
£31,000–£51,999	33462 (25.7%)	24879 (24.4%)	16602 (22.9%)	11717 (21.6%)	24086 (16.8%)	110746 (22.0%)
£18,000–£30,999	24702 (18.9%)	21074 (20.7%)	16208 (22.4%)	12792 (23.5%)	33367 (23.3%)	108143 (21.5%)
<£18,000	15219 (11.7%)	15290 (15.0%)	13105 (18.1%)	11323 (20.8%)	42239 (29.5%)	97176 (19.3%)
Prefer not to answer	10992 (8.4%)	9527 (9.3%)	7376 (10.2%)	5669 (10.4%)	16262 (11.4%)	49826 (9.9%)
Do not know	3814 (2.9%)	3556 (3.5%)	2969 (4.1%)	2361 (4.3%)	8599 (6.0%)	21299 (4.2%)
Missing	1125 (0.9%)	895 (0.9%)	747 (1.0%)	638 (1.2%)	2606 (1.8%)	6012 (1.2%)
Townsend Deprivation Index
Quintile 1 (least deprived)	28067 (21.5%)	21693 (21.3%)	15071 (20.8%)	10966 (20.2%)	24552 (17.2%)	100349 (20.0%)
Quintile 2	27032 (20.7%)	21155 (20.8%)	14914 (20.6%)	10990 (20.2%)	26258 (18.3%)	100349 (20.0%)
Quintile 3	26643 (20.4%)	20709 (20.3%)	14639 (20.2%)	11055 (20.3%)	27303 (19.1%)	100349 (20.0%)
Quintile 4	26106 (20.0%)	20236 (19.8%)	14333 (19.8%)	10619 (19.5%)	29055 (20.3%)	100349 (20.0%)
5 (most deprived)	22428 (17.2%)	18004 (17.7%)	13419 (18.5%)	10674 (19.6%)	35824 (25.0%)	100349 (20.0%)
Missing	153 (0.1%)	151 (0.1%)	97 (0.1%)	56 (0.1%)	166 (0.1%)	624 (0.1%)
Index of Multiple Deprivation
Quintile 1 (least deprived)	24008 (18.4%)	18606 (18.3%)	12935 (17.8%)	9568 (17.6%)	21406 (15.0%)	86523 (17.2%)
Quintile 2	22976 (17.6%)	17912 (17.6%)	12795 (17.7%)	9657 (17.8%)	23183 (16.2%)	86523 (17.2%)
Quintile 3	22124 (17.0%)	17333 (17.0%)	12623 (17.4%)	9643 (17.7%)	24799 (17.3%)	86522 (17.2%)
Quintile 4	20924 (16.0%)	16565 (16.2%)	12330 (17.0%)	9585 (17.6%)	27118 (18.9%)	86522 (17.2%)
5 (most deprived)	17537 (13.4%)	14724 (14.4%)	11575 (16.0%)	9417 (17.3%)	33269 (23.2%)	86522 (17.2%)
Missing	22860 (17.5%)	16808 (16.5%)	10215 (14.1%)	6490 (11.9%)	13383 (9.3%)	69757 (13.9%)
Employed
Employed	121294 (93.0%)	94415 (92.6%)	66787 (92.2%)	49785 (91.6%)	125400 (87.6%)	457681 (91.1%)
Unemployed	7654 (5.9%)	6478 (6.4%)	4835 (6.7%)	3983 (7.3%)	15989 (11.2%)	38939 (7.8%)
Not report	1215 (0.9%)	933 (0.9%)	747 (1.0%)	507 (0.9%)	1476 (1.0%)	4878 (1.0%)
Missing	266 (0.2%)	122 (0.1%)	104 (0.1%)	85 (0.2%)	293 (0.2%)	871 (0.2%)
Ethinicity
White	122756 (94.1%)	96586 (94.7%)	68543 (94.6%)	51490 (94.7%)	135073 (94.4%)	474448 (94.4%)
Other	7219 (5.5%)	5028 (4.9%)	3659 (5.0%)	2651 (4.9%)	7486 (5.2%)	26043 (5.2%)
Not report	454 (0.3%)	334 (0.3%)	271 (0.4%)	219 (0.4%)	599 (0.4%)	1878 (0.4%)
Smoking status
Never	81178 (62.2%)	60021 (58.9%)	40553 (56.0%)	28307 (52.1%)	63391 (44.3%)	273450 (54.4%)
Previous	37536 (28.8%)	32578 (32.0%)	24645 (34.0%)	20048 (36.9%)	58202 (40.7%)	173009 (34.4%)
Current	11079 (8.5%)	8917 (8.7%)	6883 (9.5%)	5688 (10.5%)	20394 (14.2%)	52961 (10.5%)
Prefer not to answer	363 (0.3%)	307 (0.3%)	285 (0.4%)	232 (0.4%)	870 (0.6%)	2057 (0.4%)
Missing	273 (0.2%)	125 (0.1%)	107 (0.1%)	85 (0.2%)	301 (0.2%)	892 (0.2%)
Drinking status
Never	4904 (3.8%)	3898 (3.8%)	3004 (4.1%)	2389 (4.4%)	8184 (5.7%)	22379 (4.5%)
Previous	2917 (2.2%)	2712 (2.7%)	2321 (3.2%)	1879 (3.5%)	8264 (5.8%)	18093 (3.6%)
Current	122195 (93.7%)	95111 (93.3%)	66944 (92.4%)	49932 (91.9%)	126062 (88.1%)	460244 (91.6%)
Prefer not to answer	138 (0.1%)	102 (0.1%)	97 (0.1%)	74 (0.1%)	344 (0.2%)	755 (0.2%)
Missing	275 (0.2%)	125 (0.1%)	107 (0.1%)	86 (0.2%)	304 (0.2%)	898 (0.2%)
Meet healthy diet goal
>=5 items (0)	65512 (50.2%)	52040 (51.0%)	37047 (51.1%)	27764 (51.1%)	72367 (50.6%)	254731 (50.7%)
<5 items (1)	64917 (49.8%)	49908 (49.0%)	35426 (48.9%)	26596 (48.9%)	70791 (49.4%)	247638 (49.3%)
Physical activity score
>=5 median MET (0)	55434 (42.5%)	42545 (41.7%)	29593 (40.8%)	21907 (40.3%)	51829 (36.2%)	201308 (40.1%)
< median MET (1)	52926 (40.6%)	40917 (40.1%)	28588 (39.4%)	21174 (39.0%)	57360 (40.1%)	200965 (40.0%)
Missing	22069 (16.9%)	18486 (18.1%)	14292 (19.7%)	11279 (20.7%)	33969 (23.7%)	100096 (19.9%)
Sleep score
>= 7 hours per night(0)	101885 (78.1%)	77762 (76.3%)	54293 (74.9%)	39771 (73.2%)	101228 (70.7%)	374939 (74.6%)
< 7 hours (1)	27774 (21.3%)	23609 (23.2%)	17636 (24.3%)	14128 (26.0%)	40068 (28.0%)	123215 (24.5%)
Missing	770 (0.6%)	577 (0.6%)	544 (0.8%)	461 (0.8%)	1862 (1.3%)	4215 (0.8%)
BMI category
Normal(BMI < 25 kg/m² )	57256 (43.9%)	37310 (36.6%)	23388 (32.3%)	15572 (28.6%)	31453 (22.0%)	164979 (32.8%)
Overweight (BMI 25-29.9 kg/m² )	54097 (41.5%)	44297 (43.5%)	31678 (43.7%)	23728 (43.6%)	58357 (40.8%)	212157 (42.2%)
Obesity (BMI ≥30 kg/m² )	18545 (14.2%)	19907 (19.5%)	17037 (23.5%)	14725 (27.1%)	51914 (36.3%)	122128 (24.3%)
Missing	531 (0.4%)	434 (0.4%)	370 (0.5%)	335 (0.6%)	1434 (1.0%)	3105 (0.6%)
Age at baseline
Mean (SD)	52.7 (7.77)	55.1 (7.90)	56.7 (7.76)	58.1 (7.52)	60.4 (6.94)	56.5 (8.09)
Median [Min, Max]	52.0 [39.0, 73.0]	56.0 [38.0, 70.0]	58.0 [37.0, 70.0]	60.0 [40.0, 70.0]	62.0 [40.0, 72.0]	58.0 [37.0, 73.0]
Education (years)
Mean (SD)	14.5 (4.95)	13.9 (5.01)	13.3 (4.99)	13.0 (4.99)	12.0 (4.90)	13.3 (5.05)
Median [Min, Max]	13.0 [0, 20.0]	13.0 [0, 20.0]	11.0 [0, 20.0]	10.0 [0, 20.0]	10.0 [0, 20.0]	11.0 [0, 20.0]
Missing	2496 (1.9%)	2063 (2.0%)	1735 (2.4%)	1367 (2.5%)	4692 (3.3%)	12354 (2.5%)
BMI
Mean (SD)	26.0 (3.99)	26.8 (4.33)	27.4 (4.58)	27.8 (4.75)	29.0 (5.40)	27.4 (4.80)
Median [Min, Max]	25.5 [14.3, 65.4]	26.3 [13.2, 68.1]	26.8 [14.1, 65.0]	27.2 [12.1, 67.2]	28.3 [12.6, 74.7]	26.7 [12.1, 74.7]
Missing	531 (0.4%)	434 (0.4%)	370 (0.5%)	335 (0.6%)	1434 (1.0%)	3105 (0.6%)
Waist circumference
Mean (SD)	86.0 (12.0)	88.2 (12.5)	89.9 (12.8)	91.4 (13.0)	95.5 (14.1)	90.3 (13.5)
Median [Min, Max]	86.0 [48.0, 182]	88.0 [20.0, 175]	89.2 [53.0, 173]	91.0 [52.0, 170]	95.0 [20.0, 197]	90.0 [20.0, 197]
Missing	451 (0.3%)	330 (0.3%)	264 (0.4%)	217 (0.4%)	898 (0.6%)	2161 (0.4%)
BMI, body mass index; SD, standard deviation; Min, minimum; Max, maximum; MET, metabolic equivalent of task; LTC = Long-Term Condition. The number of LTCs reflects the total count of long-term conditions recorded at the end of the follow-up period.

## Sheet: Supplementary Data 5
Supplementary Data 5. Range of age, period and person-years by LTCs in the UK Biobank
	Number of LTC	Age (median, year)	Period	Person-years	Transition to next stage	Dead
Total	0 LTC	61.4	2,014,398	3705284.42	200928.00	2075
	1 LTC	65.9	2,016,040	1445643.02	198997.00	4288
	2 LTC	68.1	2,017,116	883516.70	166354.00	5340
	3 LTC	69.8	2,018,093	546749.74	128672.00	5692
	4 LTC	71.0	2,018,790	339734.97	95671.00	5391
	5 LTC	72.0	2,019,255	211251.35	69606.00	4580
	6 LTC	72.8	2,019,633	133069.71	49794.00	3888
	7 LTC	73.4	2,019,633	83620.22	35219.00	3146
	8+ LTC	74.8	2,021,034	145477.83	.	10099
Male	0 LTC	61.3	2014.17	1641790.18	92973.00	1378
	1 LTC	66.1	2,015,937	625862.57	93877.00	2167
	2 LTC	68.3	2,016,935	401089.24	80632.00	2874
	3 LTC	69.9	2,017,875	257777.97	63676.00	3242
	4 LTC	71.1	2,018,572	164640.39	48402.00	3180
	5 LTC	72.2	2,019,061	103221.09	35998.00	2713
	6 LTC	73.0	2,019,474	67139.58	26122.00	2312
	7 LTC	73.6	2019.78	42214.17	18753.00	1954
	8+ LTC	75.0	2020.91	74271.82	.	6387
Female	0 LTC	61.5	2014.62	2063494.24	107955.00	697
	1 LTC	65.8	2,016,122	819780.45	105120.00	2121
	2 LTC	68.0	2,017,274	482427.46	85722.00	2466
	3 LTC	69.6	2,018,287	288971.77	64996.00	2450
	4 LTC	70.9	2,018,984	175094.57	47269.00	2211
	5 LTC	71.9	2,019,448	108030.26	33608.00	1867
	6 LTC	72.6	2,019,806	65930.14	23672.00	1576
	7 LTC	73.2	2,020,086	41406.05	16466.00	1192
	8+ LTC	74.6	2,021,155	71206.02	.	3712
LTC, long-term condition

## Sheet: Supplementary Data 6
Supplementary Data 6. Transition Rate Ratios of LTCs accumulation and Mortality in Multistate Models
Morbidity Transitions	TRR	95% CI		Mortality Transitions	MRR	95% CI
Age				Age
Age_ns1	1.70	1.69	1.72	Age_ns1	1.90	1.82	1.98
Age_ns2	1.80	1.78	1.81	Age_ns2	2.21	2.13	2.30
Age_ns3	3.08	3.03	3.12	Age_ns3	4.19	3.95	4.45
Age_ns4	2.00	1.98	2.02	Age_ns4	3.03	2.91	3.15
Time since enrollment				Time since enrollment
tfl_ns1	3.49	3.42	3.56	tfl_ns1	4.53	4.09	5.01
tfl_ns2	1.95	1.89	2.01	tfl_ns2	4.29	3.69	4.98
tfl_ns3	9.72	9.22	10.26	tfl_ns3	52.20	40.37	67.50
tfl_ns4	0.45	0.43	0.48	tfl_ns4	8.69	6.97	10.83
Transitions states				Transitions states
0 (Health) to 1 LTC	ref			0 (Health) to 1 LTC	ref
1 to 2 LTCs	2.27	2.25	2.28	1 to 2 LTCs	4.77	4.52	5.03
2 to 3 LTCs	2.90	2.88	2.92	2 to 3 LTCs	9.06	8.61	9.54
3 to 4 LTCs	3.49	3.46	3.51	3 to 4 LTCs	14.92	14.18	15.71
4 to 5 LTCs	4.08	4.04	4.11	4 to 5 LTCs	21.96	20.85	23.14
5 to 6 LTCs	4.71	4.67	4.75	5 to 6 LTCs	29.37	27.83	30.98
6 to 7 LTCs	5.33	5.28	5.38	6 to 7 LTCs	39.27	37.16	41.50
7 to 8+ LTCs	6.01	5.94	6.09	7 to 8+ LTCs	50.35	47.54	53.33
				8+ LTC to Death	93.50	88.94	98.30
Calendar time	1.03	1.03	1.03	Calendar time	0.89	0.88	0.90
Sex				Sex
Female	ref			Female	ref
Male	1.10	1.10	1.11	Male	1.49	1.46	1.52
Ethnicity				Ethnicity
White	ref			White	ref
Asian	1.07	1.05	1.08	Asian	0.69	0.64	0.74
Black	1.09	1.08	1.11	Black	0.83	0.75	0.91
Other	1.10	1.08	1.12	Other	0.86	0.78	0.94
Model 0 (base model) included sex, ethnicity, calendar year, age, LTC, and time since enrollment, with age and time since enrollment modeled as natural cubic splines
TRR, transition rate ratio; MRR, mortality rate ratio; CI, confidence interval; LTC, long-term chronic condition; ref, reference group
Age_ns = natural spline with knots at 52, 63, 69, 73, 79 years; tfl_ns=natural spline with knots at 1, 5, 10, 20

## Sheet: Supplementary Data 7
Supplementary Data 7. Transition rate ratios for LTC accumulation and mortality by family income
	Model 1			Model 2				Model 1			Model 2
Morbidity Transitions	TRR	95%CI		TRR	95%CI		Mortality Transitions	MRR	95%CI		MRR	95% CI
Annual family income							Annual family income
>£100,000	ref			ref			>£100,000	ref			ref
52,000 to 100,000	1.10	1.09	1.12	1.09	1.08	1.11	52,000 to 100,000	0.94	0.87	1.02	0.96	0.89	1.05
31,000 to 51,999	1.19	1.18	1.21	1.18	1.16	1.20	31,000 to 51,999	0.98	0.91	1.05	1.02	0.94	1.10
18,000 to 30,999	1.27	1.26	1.29	1.25	1.23	1.26	18,000 to 30,999	1.08	1.00	1.16	1.10	1.02	1.19
Less than 18,000	1.43	1.41	1.45	1.38	1.36	1.40	Less than 18,000	1.21	1.12	1.30	1.24	1.15	1.34
Age							Age
Age_ns1	1.64	1.62	1.66	1.69	1.67	1.71	Age_ns1	1.83	1.74	1.91	1.86	1.76	1.96
Age_ns2	1.68	1.66	1.70	1.76	1.74	1.78	Age_ns2	2.13	2.04	2.23	2.18	2.08	2.30
Age_ns3	2.83	2.79	2.87	3.02	2.97	3.07	Age_ns3	4.02	3.76	4.30	4.15	3.85	4.47
Age_ns4	1.83	1.82	1.85	1.96	1.94	1.99	Age_ns4	2.85	2.72	2.99	2.88	2.74	3.04
Time since enrollment							Time since enrollment
tfl_ns1	3.27	3.20	3.35	3.27	3.19	3.35	tfl_ns1	4.89	4.36	5.48	4.96	4.36	5.64
tfl_ns2	1.75	1.69	1.82	1.71	1.64	1.78	tfl_ns2	4.48	3.77	5.33	4.24	3.49	5.14
tfl_ns3	7.83	7.37	8.32	7.65	7.15	8.19	tfl_ns3	62.44	46.50	83.85	61.42	44.14	85.46
tfl_ns4	0.36	0.34	0.38	0.35	0.33	0.37	tfl_ns4	10.99	8.48	14.24	11.34	8.49	15.15
Transitions states							Transitions states
0 (Health) to 1 LTC	ref			ref			0 (Health) to 1 LTC	ref			ref
1 to 2 LTCs	2.24	2.23	2.26	2.21	2.19	2.23	1 to 2 LTCs	4.66	4.40	4.94	4.81	4.52	5.13
2 to 3 LTCs	2.85	2.83	2.87	2.75	2.73	2.78	2 to 3 LTCs	8.78	8.30	9.29	9.13	8.58	9.72
3 to 4 LTCs	3.40	3.37	3.43	3.23	3.21	3.26	3 to 4 LTCs	14.41	13.62	15.24	15.44	14.51	16.43
4 to 5 LTCs	3.95	3.91	3.98	3.71	3.67	3.74	4 to 5 LTCs	21.37	20.19	22.62	22.82	21.42	24.31
5 to 6 LTCs	4.53	4.48	4.57	4.21	4.17	4.26	5 to 6 LTCs	27.74	26.15	29.42	29.99	28.08	32.03
6 to 7 LTCs	5.11	5.05	5.17	4.70	4.64	4.76	6 to 7 LTCs	37.18	34.98	39.51	40.37	37.72	43.23
7 to 8+ LTCs	5.77	5.70	5.85	5.22	5.14	5.30	7 to 8+ LTCs	47.18	44.27	50.28	50.42	46.93	54.17
							8+ LTC to Death	87.37	82.67	92.34	95.83	90.04	101.99
Calendar time	1.05	1.04	1.05	1.05	1.05	1.05	Calendar time	0.88	0.87	0.90	0.88	0.87	0.90
Sex							Sex
Female	ref			ref			Female	ref			ref
Male	1.13	1.12	1.13	1.11	1.10	1.11	Male	1.51	1.48	1.54	1.55	1.51	1.59
Ethnicity							Ethnicity
White	ref			ref			White	ref			ref
Asian	1.03	1.02	1.05	1.08	1.06	1.10	Asian	0.67	0.62	0.74	0.70	0.63	0.78
Black	1.06	1.04	1.08	1.03	1.01	1.06	Black	0.84	0.76	0.94	0.90	0.79	1.02
Other	1.04	1.01	1.06	1.05	1.03	1.08	Other	0.83	0.73	0.94	0.84	0.728	0.97
Lifestyle factors							Lifestyle factors
0 (Healthiest)	Not included			ref			0 (Healthiest)	Not included			ref
1				1.01	0.98	1.03	1				0.93	0.84	1.04
2				1.03	1.01	1.06	2				0.98	0.88	1.09
3				1.08	1.06	1.10	3				1.06	0.96	1.18
4				1.15	1.12	1.17	4				1.18	1.06	1.31
5(least healthy)				1.20	1.17	1.23	5(least healthy)				1.17	1.04	1.31
Body mass index	Not included						Body mass index	Not included
Ns(bmi, knots = c(25, 27, 30))1				1.12	1.11	1.12	Ns(bmi, knots = c(25, 27, 30))1				0.74	0.72	0.75
Ns(bmi, knots = c(25, 27, 30))2				1.10	1.09	1.10	Ns(bmi, knots = c(25, 27, 30))2				0.90	0.89	0.91
Model 1 adjusted for age, time since enrollment, calendar year, sex, LTC and ethnicity; Model 2 further adjusted for lifestyle score and body mass index. Age and time since enrollment modeled as natural cubic splines
TRR, transition rate ratio; MRR, mortality rate ratio; CI, confidence interval; LTC, long-term chronic condition; BMI, body mass index
Age_ns = natural spline with knots at 52, 63, 69, 73, 79 years; tfl_ns=natural spline with knots at 1, 5, 10, 20

## Sheet: Supplementary Data 8
Supplementary Data 8. Transition rate ratios for LTC accumulation and mortality by education
	Model 1			Model 2				Model 1			Model 2
Morbidity Transitions	TRR (95%CI)			TRR (95%CI)			Mortality Transitions	MRR (95%CI)			MRR (95%CI)
Education							Education
College above	ref			ref			College above	ref			ref
A levels	1.07	1.06	1.08	1.06	1.05	1.07	A levels	1.02	0.98	1.06	1.03	0.99	1.07
CSEs or equivalent	1.21	1.19	1.22	1.17	1.16	1.19	CSEs or equivalent	0.94	0.89	0.99	0.97	0.91	1.03
NVQ or HND or HNC or equivalent	1.18	1.17	1.19	1.14	1.13	1.15	NVQ or HND or HNC or equivalent	0.98	0.94	1.01	1.00	0.96	1.04
O levels	1.12	1.11	1.13	1.09	1.09	1.10	O levels	0.97	0.95	1.00	0.99	0.96	1.02
Other professional qualifications	1.10	1.09	1.11	1.08	1.07	1.09	Other professional qualifications	0.92	0.88	0.96	0.93	0.88	0.98
None of the above	1.24	1.23	1.24	1.19	1.18	1.19	None of the above	1.06	1.03	1.08	1.07	1.04	1.11
Age							Age
Age_ns1	1.67	1.66	1.69	1.73	1.71	1.75	Age_ns1	1.87	1.79	1.95	1.92	1.82	2.01
Age_ns2	1.75	1.73	1.76	1.84	1.82	1.85	Age_ns2	2.17	2.08	2.26	2.24	2.14	2.35
Age_ns3	2.96	2.91	3.00	3.19	3.14	3.25	Age_ns3	4.05	3.81	4.30	4.26	3.97	4.57
Age_ns4	1.94	1.92	1.95	2.08	2.06	2.10	Age_ns4	2.96	2.84	3.09	3.02	2.87	3.16
Time since enrollment							Time since enrollment
tfl_ns1	3.29	3.22	3.36	3.28	3.20	3.35	tfl_ns1	4.77	4.30	5.30	4.80	4.26	5.41
tfl_ns2	1.77	1.71	1.83	1.73	1.67	1.80	tfl_ns2	4.52	3.86	5.29	4.21	3.52	5.04
tfl_ns3	7.95	7.52	8.41	7.77	7.30	8.28	tfl_ns3	60.53	46.27	79.20	57.63	42.37	78.38
tfl_ns4	0.36	0.34	0.38	0.35	0.33	0.37	tfl_ns4	10.49	8.28	13.30	10.56	8.06	13.84
Transitions states							Transitions states
0 (Health) to 1 LTC	ref			ref			0 (Health) to 1 LTC	ref			ref
1 to 2 LTCs	2.24	2.23	2.26	2.21	2.20	2.23	1 to 2 LTCs	4.77	4.52	5.03	4.93	4.65	5.24
2 to 3 LTCs	2.85	2.83	2.89	2.76	2.74	2.78	2 to 3 LTCs	9.07	8.60	9.55	9.48	8.94	10.06
3 to 4 LTCs	3.41	3.39	3.44	3.26	3.24	3.29	3 to 4 LTCs	14.95	14.19	15.75	16.00	15.09	16.97
4 to 5 LTCs	3.97	3.93	4.00	3.74	3.71	3.78	4 to 5 LTCs	21.86	20.74	23.05	23.46	22.09	24.91
5 to 6 LTCs	4.56	4.52	4.60	4.27	4.22	4.31	5 to 6 LTCs	29.32	27.76	30.95	31.72	29.82	33.74
6 to 7 LTCs	5.15	5.09	5.20	4.76	4.70	4.82	6 to 7 LTCs	39.07	36.94	41.32	42.22	39.61	45.02
7 to 8+ LTCs	5.81	5.74	5.88	5.29	5.22	5.36	7 to 8+ LTCs	50.27	47.42	53.30	53.62	50.14	57.34
								93.07	88.44	97.94	102.27	96.46	108.44
Calendar time	1.04	1.04	1.05	1.05	1.04	1.05	Calendar time	0.88	0.87	0.89	0.88	0.87	0.89
Sex							Sex
Female	ref			ref			Female	ref			ref
Male	1.11	1.10	1.11	1.09	1.09	1.10	Male	1.49	1.46	1.52	1.52	1.48	1.55
Ethnicity							Ethnicity
White	ref			ref			White	ref			ref
Asian	1.08	1.06	1.09	1.11	1.09	1.13	Asian	0.70	0.64	0.75	0.73	0.67	0.80
Black	1.08	1.07	1.10	1.06	1.04	1.09	Black	0.83	0.75	0.91	0.86	0.77	0.96
Other	1.10	1.08	1.13	1.11	1.08	1.13	Other	0.84	0.76	0.94	0.83	0.73	0.94
Lifestyle factors							Lifestyle factors
0 (Healthiest)	Not included			ref			0 (Healthiest)	Not included			ref
1				1.00	0.98	1.02	1				0.94	0.85	1.04
2				1.02	1.00	1.04	2				0.98	0.89	1.08
3				1.06	1.04	1.08	3				1.05	0.96	1.16
4				1.12	1.10	1.15	4				1.17	1.07	1.29
5(least healthy)				1.18	1.16	1.21	5(least healthy)				1.18	1.06	1.31
Body mass index	Not included						Body mass index	Not included
Ns(bmi, knots = c(25, 27, 30))1				1.10	1.10	1.11	Ns(bmi, knots = c(25, 27, 30))1				0.73	0.72	0.75
Ns(bmi, knots = c(25, 27, 30))2				1.09	1.09	1.10	Ns(bmi, knots = c(25, 27, 30))2				0.90	0.89	0.91
Model 1 adjusted for age, time since enrollment, calendar year, sex, LTC and ethnicity; Model 2 further adjusted for lifestyle score and body mass index. Age and time since enrollment modeled as natural cubic splines
TRR, transition rate ratio; MRR, mortality rate ratio; CI, confidence interval; LTC, long-term chronic condition
Age_ns = natural spline with knots at 52, 63, 69, 73, 79 years; tfl_ns=natural spline with knots at 1, 5, 10, 20

## Sheet: Supplementary Data 9
Supplementary Data 9. Transition rate ratios for LTC accumulation and mortality by Townsend Deprivation Index
	Model 1			Model 2				Model 1			Model 2
Morbidity Transitions	TRR (95%CI)			TRR (95%CI)			Mortality Transitions	MRR (95%CI)			MRR (95%CI)
Townsend Deprivation Index							Townsend Deprivation Index
Quintile 1 (least deprived)	ref			ref			Quintile 1 (least deprived)	ref			ref
2	1.03	1.02	1.03	1.02	1.01	1.03	2	1.00	0.97	1.03	1.01	0.98	1.05
3	1.05	1.04	1.05	1.03	1.02	1.04	3	1.03	1.00	1.06	1.04	0.999	1.07
4	1.09	1.08	1.10	1.07	1.06	1.08	4	1.09	1.06	1.12	1.10	1.07	1.14
5 (most deprived	1.22	1.22	1.23	1.18	1.17	1.18	5 (most deprived	1.25	1.21	1.28	1.25	1.21	1.29
Age							Age
Age_ns1	1.73	1.72	1.75	1.78	1.76	1.79	Age_ns1	1.95	1.87	2.04	1.99	1.89	2.08
Age_ns2	1.83	1.82	1.85	1.90	1.88	1.92	Age_ns2	2.28	2.19	2.37	2.33	2.23	2.44
Age_ns3	3.18	3.14	3.23	3.38	3.32	3.43	Age_ns3	4.40	4.14	4.67	4.56	4.26	4.88
Age_ns4	2.04	2.03	2.06	2.17	2.15	2.19	Age_ns4	3.12	3.00	3.25	3.15	3.01	3.31
Time since enrollment							Time since enrollment
tfl_ns1	3.49	3.42	3.56	3.32	3.24	3.40	tfl_ns1	4.47	4.04	4.94	4.81	4.27	5.41
tfl_ns2	1.96	1.89	2.02	1.78	1.72	1.85	tfl_ns2	4120	3.61	4.88	4.36	3.64	5.21
tfl_ns3	9.76	9.25	10.30	8.16	7.67	8.69	tfl_ns3	50.42	38.99	65.18	59.52	43.87	80.76
tfl_ns4	0.46	0.43	0.48	0.37	0.35	0.39	tfl_ns4	8.39	6.73	10.45	10.90	8.34	14.25
Transitions states							Transitions states
0 (Health) to 1 LTC	2.26	2.24	2.27	2.22	2.21	2.24	0 (Health) to 1 LTC	4.74	4.49	4.99	4.90	4.61	5.20
1 to 2 LTCs	2.87	2.85	2.89	2.78	2.76	2.80	1 to 2 LTCs	8.94	8.49	9.42	9.39	8.86	9.95
2 to 3 LTCs	3.44	3.42	3.47	3.28	3.25	3.31	2 to 3 LTCs	14.66	13.93	15.44	15.76	14.86	16.71
3 to 4 LTCs	4.01	3.97	4.04	3.77	3.73	3.80	3 to 4 LTCs	21.43	20.34	22.58	23.01	21.67	24.42
4 to 5 LTCs	4.61	4.57	4.65	4.29	4.25	4.34	4 to 5 LTCs	28.51	27.02	30.08	30.98	29.14	32.95
5 to 6 LTCs	5.20	5.15	5.25	4.79	4.73	4.84	5 to 6 LTCs	37.99	35.94	40.15	41.31	38.76	44.02
6 to 7 LTCs	5.85	5.78	5.91	5.31	5.24	5.38	6 to 7 LTCs	48.50	45.79	51.38	52.25	48.88	55.86
7 to 8+ LTCs							7 to 8+ LTCs	89.02	84.65	93.61	98.91	93.32	104.84
Calendar time	1.03	1.03	1.03	1.04	1.04	1.04	Calendar time	0.89	0.88	0.90	0.88	0.87	0.89
Sex							Sex
Female	ref			ref			Female	ref			ref
Male	1.10	1.10	1.11	1.09	1.08	1.09	Male	1.49	1.46	1.52	1.52	1.49	1.56
Ethnicity							Ethnicity
White	ref			ref			White	ref			ref
Asian	1.03	1019	1.05	1.07	1.06	1.09	Asian	0.66	0.61	0.71	0.68	0.62	0.75
Black	1.01	0.996	1.03	1.00	0.98	1.02	Black	0.76	0.69	0.83	0.79	0.70	0.88
Other	1.04	1.02	1.06	1.04	1.02	1.07	Other	0.81	0.74	0.89	0.79	0.69	0.90
Lifestyle factors							Lifestyle factors
0 (Healthiest)	Not included			ref			0 (Healthiest)	Not included			ref
1				1.00	0.98	1.02	1				0.94	0.85	1.04
2				1.02	1.00	1.04	2				0.98	0.89	1.08
3				1.06	1.04	1.08	3				1.06	0.96	1.16
4				1.13	1.10	1.15	4				1.17	1.06	1.29
5(least healthy)				1.18	1.16	1.21	5(least healthy)				1.17	1.05	1.30
Body mass index	Not included						Body mass index	Not included
Ns(bmi, knots = c(25, 27, 30))1				1.12	1.11	1.12	Ns(bmi, knots = c(25, 27, 30))1				0.74	0.72	0.75
Ns(bmi, knots = c(25, 27, 30))2				1.10	1.09	1.10	Ns(bmi, knots = c(25, 27, 30))2				0.90	0.89	0.91
Model 1 adjusted for age, time since enrollment, calendar year, sex, LTC and ethnicity; Model 2 further adjusted for lifestyle score and body mass index. Age and time since enrollment modeled as natural cubic splines
TRR, transition rate ratio; MRR, mortality rate ratio; CI, confidence interval; LTC, long-term chronic condition
Age_ns = natural spline with knots at 52, 63, 69, 73, 79 years; tfl_ns=natural spline with knots at 1, 5, 10, 20

## Sheet: Supplementary Data 10
Supplementary Data 10. Transition rate ratios for LTC accumulation and mortality by Index of Multiple Deprivation
Morbidity Transitions	Model 1			Model 2			Mortality Transitions	Model 1			Model 2
	TRR (95%CI)			TRR (95%CI)				MRR (95%CI)			MRR (95%CI)
IMD							IMD
Quintile 1 (least deprived)	ref			ref			Quintile 1 (least deprived)	ref			ref
2	1.04	1.03	1.04	1.03	1.02	1.04	2	1.00	0.97	1.04	1.00	0.96	1.04
3	1.06	1.06	1.07	1.05	1.04	1.06	3	1.03	0.99	1.06	1.05	1.01	1.09
4	1.12	1.12	1.13	1.10	1.09	1.10	4	1.06	1.02	1.09	1.08	1.04	1.12
5 (most deprived	1.26	1.25	1.26	1.20	1.19	1.21	5 (most deprived	1.15	1.11	1.19	1.17	1.12	1.21
Age							Age
Age_ns1	1.74	1.72	1.75	1.78	1.76	1.80	Age_ns1	1.83	1.75	1.92	1.87	1.77	1.97
Age_ns2	1.85	1.83	1.86	1.92	1.90	1.94	Age_ns2	2.13	2.04	2.23	2.18	2.07	2.29
Age_ns3	3.21	3.16	3.26	3.41	3.35	3.47	Age_ns3	3.94	3.69	4.20	4.08	3.78	4.39
Age_ns4	2.06	2.05	2.08	2.19	2.17	2.21	Age_ns4	2.98	2.85	3.12	3.00	2.84	3.16
Time since enrollment							Time since enrollment
tfl_ns1	4.53	4.43	4.63	4.52	4.41	4.63	tfl_ns1	3.19	2.86	3.56	3.30	2.90	3.76
tfl_ns2	3.22	3.11	3.33	3.17	3.05	3.30	tfl_ns2	2.16	1.83	2.56	2.13	1.74	2.60
tfl_ns3	26.00	24.55	27.53	25.65	23.97	27.44	tfl_ns3	16.48	12.42	21.87	17.18	12.26	24.08
tfl_ns4	1.47	1.39	1.55	1.45	1.35	1.54	tfl_ns4	2.66	2.08	3.41	3.02	2.23	4.08
Transitions states							Transitions states
0 (Health) to 1 LTC	ref			ref			0 (Health) to 1 LTC	ref			ref
1 to 2 LTCs	2.24	2.22	2.25	2.20	2.19	2.22	1 to 2 LTCs	5.02	4.71	5.34	5.24	4.88	5.62
2 to 3 LTCs	2.79	2.78	2.81	2.70	2.68	2.72	2 to 3 LTCs	9.90	9.31	10.52	10.51	9.81	11.26
3 to 4 LTCs	3.31	3.28	3.33	3.15	3.12	3.18	3 to 4 LTCs	17.13	16.13	18.20	18.66	17.42	19.98
4 to 5 LTCs	3.83	3.79	3.86	3.60	3.56	3.63	4 to 5 LTCs	25.40	23.90	27.00	27.66	25.80	29.66
5 to 6 LTCs	4.37	4.33	4.42	4.07	4.02	4.11	5 to 6 LTCs	34.16	32.09	36.36	37.33	34.76	40.10
6 to 7 LTCs	4.88	4.83	4.93	4.49	4.43	4.54	6 to 7 LTCs	46.65	43.77	49.73	51.38	47.75	55.29
7 to 8+ LTCs	5.47	5.40	5.53	4.96	4.89	5.03	7 to 8+ LTCs	59.43	55.62	63.50	65.13	60.33	70.30
							8+ LTCs to death	112.67	106.23	119.51	127.12	118.77	136.07
Calendar time	0.98	0.98	0.99	0.99	0.98	0.99	Calendar time	0.94	0.92	0.95	0.93	0.92	0.95
Sex							Sex
Female	ref			ref			Female	ref			ref
Male	1.10	1.09	1.10	1.08	1.08	1.09	Male	1.49	1.46	1.52	1.52	1.48	1.56
Ethnicity							Ethnicity
White	ref			ref			White	ref			ref
Asian	1.03	1.01	1.04	1.07	1.05	1.09	Asian	0.67	0.62	0.73	0.70	0.63	0.77
Black	1.00	0.98	1.01	0.98	0.963	1.00	Black	0.80	0.73	0.88	0.81	0.72	0.91
Other	1.04	1.02	1.06	1.04	1014	1.07	Other	0.84	0.76	0.93	0.82	0.71	0.94
Lifestyle factors	Not included						Lifestyle factors	Not included
0 (Healthiest)				ref			0 (Healthiest)				ref
1				1.00	0.98	1.02	1				0.94	0.85	1.05
2				1.02	1.00	1.04	2				0.97	0.88	1.08
3				1.06	1.04	1.08	3				1.03	0.93	1.14
4				1.12	1.10	1.15	4				1.15	1.04	1.28
5(least healthy)				1.18	1.15	1.21	5(least healthy)				1.14	1.01	1.27
Body mass index							Body mass index
Ns(bmi, knots = c(25, 27, 30))1				1.12	1.11	1.12	Ns(bmi, knots = c(25, 27, 30))1				0.72	0.71	0.74
Ns(bmi, knots = c(25, 27, 30))2				1.10	1.10	1.10	Ns(bmi, knots = c(25, 27, 30))2				0.89	0.88	0.90
Model 1 adjusted for age, time since enrollment, calendar year, sex, LTC and ethnicity; Model 2 further adjusted for lifestyle score and body mass index. Age and time since enrollment modeled as natural cubic splines
TRR, transition rate ratio; MRR, mortality rate ratio; CI, confidence interval; LTC, long-term chronic condition; IMD, index of multiple deprivation
Age_ns = natural spline with knots at 52, 63, 69, 73, 79 years; tfl_ns=natural spline with knots at 1, 5, 10, 20

[truncated: 8 more sheets: Supplementary Data 11, Supplementary Data 12, Supplementary Data 13, Supplementary Data 14, Supplementary Data 15, Supplementary Data 16, Supplementary Data 17, Supplementary Data 18]
